# Supplementary material for: Albumin-Functionalized Iron Oxide Nanoparticles for Theranostics: Engineering and Long-Term In Situ Imaging
Source: Pharmaceutics. 2022 Dec 11;14(12):2771. doi: 10.3390/pharmaceutics14122771 (PMC9782891; doi:10.3390/pharmaceutics14122771)
Supplement: Supplementary file 1 [file pharmaceutics-14-02771-s001.zip]

Archive with 1 entries (1 files):
- pharmaceutics-2040860-supplementary.pdf
